# Supplementary material for: Early administration of glucocorticoid for thyroid storm: analysis of a national administrative database
Source: Crit Care. 2020 Jul 29;24:470. doi: 10.1186/s13054-020-03188-8 (PMC7391822; doi:10.1186/s13054-020-03188-8)
Supplement: Supplementary file 3 — Additional file 3 : Supplemental Figure 3. Posterior density distribution of each coefficient of regression model (A) Regression coefficient at the level of patient, (B) Regression coefficient at the level of hospitals. [file 13054_2020_3188_MOESM3_ESM.zip]

Archive with 2 entries (2 files):
- Supplement3a.tif
- Supplement3b.tif
